# Supplementary material for: Quantitative Analysis of the Human Semen Phosphorometabolome by 31P-NMR
Source: Int J Mol Sci. 2024 Jan 30;25(3):1682. doi: 10.3390/ijms25031682 (PMC10855173; doi:10.3390/ijms25031682)
Supplement: Supplementary file 1 [file ijms-25-01682-s001.zip]

Archive with 1 entries (1 files):
- ijms-2818842-supplementary.pdf
